# Supplementary material for: Identification of Long Non-Coding RNA MIR4435-2HG as a Prognostic Biomarker in Bladder Cancer
Source: Genes (Basel). 2022 Aug 17;13(8):1462. doi: 10.3390/genes13081462 (PMC9408477; doi:10.3390/genes13081462)
Supplement: Supplementary file 1 [file genes-13-01462-s001.zip]

Archive with 1 entries (1 files):
- genes-1796191-SI.pdf
